# Supplementary material for: The impact of a multidisciplinary team intervention on medication prescription in nursing homes in Catalonia
Source: Front Pharmacol. 2024 Sep 13;15:1445141. doi: 10.3389/fphar.2024.1445141 (PMC11427848; doi:10.3389/fphar.2024.1445141)
Supplement: Supplementary file 1 [file Table1.XLSX]

## Sheet: SUP Table 1
Drugs added
ATC	Name	n	%
A11CC	Vitamin D and analogues	55	8.78594
N02BE01	Paracetamol	39	6.23003
N05AH04	Quetiapine	28	4.47284
B03B	Vitamin B and folic acid	25	3.99361
A02BC01	Omeprazole	22	3.51438
C03CA01	Furosemide	21	3.35463
B03AB	Iron trivalent, oral antianemic preparations	19	3.03514
A12AX	Calcium, combinations with vitamin D and/or other drugs	18	2.8754
A06AD	Osmotically acting laxatives	16	2.55591
N06AX11	Mirtazapine	16	2.55591
N05BA06	Lorazepam	15	2.39617
N02BB02	Metamizole sodium	14	2.23642
A10A	Insulins and analogs	11	1.75719
B01AF	Direct factor Xa inhibitors	11	1.75719
C07AB07	Bisoprolol	11	1.75719
C08CA01	Amlodipine	11	1.75719
N05AX08	Risperidone	11	1.75719
N06AB06	Sertraline	11	1.75719
N06AX05	Trazodone	11	1.75719
B01AC06	Acetylsalicylic acid	10	1.59744
D01A	Antifungals for topical use	10	1.59744
C10AA01	Simvastatin	8	1.27796
N02AB03	Fentanyl	8	1.27796
C09CA01	Losartan	7	1.11821
M05BA	Bisphosphonates	7	1.11821
B01AC04	Clopidogrel	6	0.958466
C09AA02	Enalapril	6	0.958466
N02AX02	Tramadol	6	0.958466
N05CD06	Lormetazepam	6	0.958466
A10BA02	Metformin	5	0.798722
C03AA03	Hydrochlorothiazide	5	0.798722
N03AX16	Pregabalin	5	0.798722
N05AD01	Haloperidol	5	0.798722
R03BB01	Ipratropium bromide	5	0.798722
C10AA05	Atorvastatin	4	0.638978
N03AX14	Levetiracetam	4	0.638978
N06AB04	Citalopram	4	0.638978
N06DX01	Memantine	4	0.638978
R06AE07	Cetirizine	4	0.638978
B01AB05	Enoxaparin	3	0.479233
C05AE01	Glyceryl trinitrate	3	0.479233
G04CA02	Tamsulosin	3	0.479233
M05BX04	Denosumab	3	0.479233
N03AE01	Clonazepam	3	0.479233
N05AH03	Olanzapine	3	0.479233
N06AX16	Venlafaxine	3	0.479233
N06DA02	Donepezil	3	0.479233
A02AA04	Magnesium hydroxide	2	0.319489
A07EA04	Betamethasone	2	0.319489
A10BH01	Sitagliptin	2	0.319489
C03DA01	Spironolactone	2	0.319489
C04AD03	Pentoxifylline	2	0.319489
C05AA06	Fluorometholone	2	0.319489
C05AA09	Dexamethasone	2	0.319489
D03BA52	Collagenase, combinations	2	0.319489
D06AX09	Mupirocin	2	0.319489
G04CA52	Tamsulosin and dutasteride	2	0.319489
H02AB09	Hydrocortisone	2	0.319489
M01AB05	Diclofenac	2	0.319489
M04AA01	Allopurinol	2	0.319489
N05CH01	Melatonin	2	0.319489
N05CM02	Clomethiazole	2	0.319489
N06BX06	Citicoline	2	0.319489
R03AC02	Salbutamol	2	0.319489
R06AX13	Loratadine	2	0.319489
R06AX22	Ebastine	2	0.319489
S01EE03	Bimatoprost	2	0.319489
V03AE01	Polystyrene sulfonate	2	0.319489
A02BC02	Pantoprazole	1	0.159744
A02BC05	Esomeprazole	1	0.159744
A03AA05	Trimebutine	1	0.159744
A03FA03	Domperidone	1	0.159744
A10BD08	Metformin and vildagliptin	1	0.159744
A10BJ06	Semaglutide	1	0.159744
A10BK03	Empagliflozin	1	0.159744
A11EA	Vitamin B-complex, plain	1	0.159744
B01AC18	Triflusal	1	0.159744
C01AA05	Digoxin	1	0.159744
C01CA01	Etilefrine	1	0.159744
C02CA04	Doxazosin	1	0.159744
C03CA04	Torasemide	1	0.159744
C07AG02	Carvedilol	1	0.159744
C07BA06	Timolol and thiazides	1	0.159744
C09AA03	Lisinopril	1	0.159744
C09CA03	Valsartan	1	0.159744
C09DA03	Valsartan and diuretics	1	0.159744
C09DA06	Candesartan and diuretics	1	0.159744
C09DX04	Valsartan and sacubitril	1	0.159744
C10AB04	Gemfibrozil	1	0.159744
D07AC09	Budesonide	1	0.159744
D07CC01	Betamethasone and antibiotics	1	0.159744
D08AL01	Silver nitrate	1	0.159744
D10AF01	Clindamycin	1	0.159744
G03AC05	Megestrol	1	0.159744
H02AB13	Deflazacort	1	0.159744
H03AA01	Levothyroxine sodium	1	0.159744
J01EE05	Sulfadimidine and trimethoprim	1	0.159744
J01XC01	Fusidic acid	1	0.159744
J02AB02	Ketoconazole	1	0.159744
J05AB11	Valaciclovir	1	0.159744
L04AX01	Azathioprine	1	0.159744
L04AX03	Methotrexate	1	0.159744
L04AX04	Lenalidomide	1	0.159744
M03BX01	Baclofen	1	0.159744
N02AA05	Oxycodone	1	0.159744
N02AJ13	Tramadol and paracetamol	1	0.159744
N02AX06	Tapentadol	1	0.159744
N03AF01	Carbamazepine	1	0.159744
N03AX11	Topiramate	1	0.159744
N03AX18	Lacosamide	1	0.159744
N04BA02	Levodopa and decarboxylase inhibitor	1	0.159744
N05AX12	Aripiprazole	1	0.159744
N05BA12	Alprazolam	1	0.159744
N05CF02	Zolpidem	1	0.159744
N06AB03	Fluoxetine	1	0.159744
N06AX21	Duloxetine	1	0.159744
N06AX23	Desvenlafaxine	1	0.159744
N06AX26	Vortioxetine	1	0.159744
N06DA03	Rivastigmine	1	0.159744
R01AD09	Mometasone	1	0.159744
R01AD58	Fluticasone, combinations	1	0.159744
M01AE01	Ibuprofen	1	0.159744
R03AK07	Formoterol and budesonide	1	0.159744
R03AL07	Formoterol and glycopyrronium bromide	1	0.159744
R03CC02	Salbutamol	1	0.159744
S01EC03	Dorzolamide	1	0.159744
S01ED01	Timolol	1	0.159744
S01FA02	Scopolamine	1	0.159744
S01GA07	Brimonidine	1	0.159744
S01XA20	Artificial tears and other indifferent preparations	1	0.159744
	Others	14	2.23642
	TOTAL	626	100

## Sheet: SUP Table 2
Drugs added
A- Alimentary tract and metabolism
ATC	Name	n	%
A11CC	Vitamin D and analogues	55	8.99
A02BC01	Omeprazole	22	3.59477
A12AX	Calcium, combinations with vitamin D and/or other drugs	18	2.57
A06AD	Osmotically acting laxatives	16	2.61
A10A	Insulins and analogs	11	1.8
A10BA02	Metformin	5	0.816993
A02AA04	Magnesium hydroxide	2	0.33
A07EA04	Betamethasone	2	0.326797
A10BH01	Sitagliptin	2	0.326797
A02BC02	Pantoprazole	1	0.163399
A02BC05	Esomeprazole	1	0.163399
A03AA05	Trimebutine	1	0.163399
A03FA03	Domperidone	1	0.163399
A10BD08	Metformin and vildagliptin	1	0.163399
A10BJ06	Semaglutide	1	0.163399
A10BK03	Empagliflozin	1	0.163399
A11EA	Vitamin B-complex, plain	1	0.163399
B- Blood and blood forming organs
ATC	Name	n	%
B01AC06	Acetylsalicylic acid	10	1.63399
B03B	Vitamin B and folic acid	25	4.08
B03AB	Iron trivalent, oral antianemic preparations	19	2.71
B01AF	Direct factor Xa inhibitors	11	1.8
B01AC04	Clopidogrel	6	0.980392
B01AB05	Enoxaparin	3	0.490196
B01AC18	Triflusal	1	0.163399
C- Cardiovascular system
ATC	Name	n	%
C03CA01	Furosemide	21	3.43137
C07AB07	Bisoprolol	11	1.79739
C08CA01	Amlodipine	11	1.79739
C10AA01	Simvastatin	8	1.30719
C09CA01	Losartan	7	1.14379
C09AA02	Enalapril	6	0.980392
C03AA03	Hydrochlorothiazide	5	0.816993
C10AA05	Atorvastatin	4	0.653595
C05AE01	Glyceryl trinitrate	3	0.490196
C03DA01	Spironolactone	2	0.326797
C04AD03	Pentoxifylline	2	0.326797
C05AA06	Fluorometholone	2	0.326797
C05AA09	Dexamethasone	2	0.326797
C01AA05	Digoxin	1	0.163399
C01CA01	Etilefrine	1	0.163399
C02CA04	Doxazosin	1	0.163399
C03CA04	Torasemide	1	0.163399
C07AG02	Carvedilol	1	0.163399
C07BA06	Timolol and thiazides	1	0.163399
C09AA03	Lisinopril	1	0.163399
C09CA03	Valsartan	1	0.163399
C09DA03	Valsartan and diuretics	1	0.163399
C09DA06	Candesartan and diuretics	1	0.163399
C09DX04	Valsartan and sacubitril	1	0.163399
C10AB04	Gemfibrozil	1	0.163399
D- Dermatologicals
ATC	Name	n	%
D01A	Antifungals for topical use	10	1.63399
D03BA52	Collagenase, combinations	2	0.326797
D06AX09	Mupirocin	2	0.326797
D07AC09	Budesonide	1	0.163399
D07CC01	Betamethasone and antibiotics	1	0.163399
D08AL01	Silver nitrate	1	0.163399
D10AF01	Clindamycin	1	0.163399
G- Genito urinary system and sex hormones
ATC	Name	n	%
G04CA02	Tamsulosin	3	0.490196
G04CA52	Tamsulosin and dutasteride	2	0.326797
G03AC05	Megestrol	1	0.163399
H- Systemic hormonal preparations
ATC	Name	n	%
H02AB09	Hydrocortisone	2	0.326797
H02AB13	Deflazacort	1	0.163399
H03AA01	Levothyroxine sodium	1	0.163399
J- Antiinfectives for systemic use
ATC	Name	n	%
J01EE05	Sulfadimidine and trimethoprim	1	0.163399
J01XC01	Fusidic acid	1	0.163399
J02AB02	Ketoconazole	1	0.163399
J05AB11	Valaciclovir	1	0.163399
L- Antineoplastic and immunomodulating agents
ATC	Name	n	%
L04AX01	Azathioprine	1	0.163399
L04AX03	Methotrexate	1	0.163399
L04AX04	Lenalidomide	1	0.163399
M- Musculo-skeletal system
ATC	Name	n	%
M05BA	Bisphosphonates	7	1.14
M05BX04	Denosumab	3	0.490196
M01AB05	Diclofenac	2	0.326797
M04AA01	Allopurinol	2	0.326797
M01AE01	Ibuprofen	1	0.163399
M03BX01	Baclofen	1	0.163399
N- Nervous system
ATC	Name	n	%
N02BE01	Paracetamol	39	6.37255
N05AH04	Quetiapine	28	4.57516
N06AX11	Mirtazapine	16	2.61438
N05BA06	Lorazepam	15	2.45098
N02BB02	Metamizole sodium	14	2.28758
N05AX08	Risperidone	11	1.79739
N06AB06	Sertraline	11	1.79739
N06AX05	Trazodone	11	1.79739
N02AB03	Fentanyl	8	1.30719
N02AX02	Tramadol	6	0.980392
N05CD06	Lormetazepam	6	0.980392
N03AX16	Pregabalin	5	0.816993
N05AD01	Haloperidol	5	0.816993
N03AX14	Levetiracetam	4	0.653595
N06AB04	Citalopram	4	0.653595
N06DX01	Memantine	4	0.653595
N03AE01	Clonazepam	3	0.490196
N05AH03	Olanzapine	3	0.490196
N06AX16	Venlafaxine	3	0.490196
N06DA02	Donepezil	3	0.490196
N05CH01	Melatonin	2	0.326797
N05CM02	Clomethiazole	2	0.326797
N06BX06	Citicoline	2	0.326797
N02AA05	Oxycodone	1	0.163399
N02AJ13	Tramadol and paracetamol	1	0.163399
N02AX06	Tapentadol	1	0.163399
N03AF01	Carbamazepine	1	0.163399
N03AX11	Topiramate	1	0.163399
N03AX18	Lacosamide	1	0.163399
N04BA02	Levodopa and decarboxylase inhibitor	1	0.163399
N05AX12	Aripiprazole	1	0.163399
N05BA12	Alprazolam	1	0.163399
N05CF02	Zolpidem	1	0.163399
N06AB03	Fluoxetine	1	0.163399
N06AX21	Duloxetine	1	0.163399
N06AX23	Desvenlafaxine	1	0.163399
N06AX26	Vortioxetine	1	0.163399
N06DA03	Rivastigmine	1	0.163399
R- Respiratory system
ATC	Name	n	%
R03BB01	Ipratropium bromide	5	0.82
R06AE07	Cetirizine	4	0.653595
R03AC02	Salbutamol	2	0.326797
R06AX13	Loratadine	2	0.326797
R06AX22	Ebastine	2	0.326797
R01AD09	Mometasone	1	0.163399
R01AD58	Fluticasone, combinations	1	0.163399
R03AK07	Formoterol and budesonide	1	0.163399
R03AL07	Formoterol and glycopyrronium bromide	1	0.163399
R03CC02	Salbutamol	1	0.163399
S- Sensory organs
ATC	Name	n	%
S01EE03	Bimatoprost	2	0.326797
S01EC03	Dorzolamide	1	0.163399
S01ED01	Timolol	1	0.163399
S01FA02	Scopolamine	1	0.163399
S01GA07	Brimonidine	1	0.163399
S01XA20	Artificial tears and other indifferent preparations	1	0.163399
V- Various
ATC	Name	n	%
V03AE01	Polystyrene sulfonate	2	0.326797
